# Supplementary material for: Multiple Shoot Bud Induction and Plant Regeneration in Madhuca indica J.F.Gmel.: Histological, Genetic Fidelity and GC-MS Analysis
Source: Plants (Basel). 2026 Jun 22;15(12):1921. doi: 10.3390/plants15121921 (PMC13307094; doi:10.3390/plants15121921)
Supplement: Supplementary file 1 [file plants-15-01921-s001.zip]

Archive with 1 entries (1 files):
- plants-4306657-supplementary.pdf
